# Supplementary material for: Architecture of Nanoantioxidant Based on Mesoporous Organosilica Trp-Met-PMO with Dipeptide Skeleton
Source: Materials (Basel). 2023 Jan 9;16(2):638. doi: 10.3390/ma16020638 (PMC9863312; doi:10.3390/ma16020638)
Supplement: Supplementary file 1 [file materials-16-00638-s001.zip]

Archive with 1 entries (1 files):
- materials-2064778-supplementary.pdf
